# Supplementary material for: Mercury enrichment indicates volcanic triggering of Valanginian environmental change
Source: Sci Rep. 2017 Jan 20;7:40808. doi: 10.1038/srep40808 (PMC5247756; doi:10.1038/srep40808)
Supplement: Supplmentary Data [file srep40808-s2.xls]

## Sheet: Orpierre Vocontian Basin
Samples	Cote	δ13Ccarb	% Phyllosilic	Hg ppb	TOC %	Fe2O3 %
826M	40.825	1.30629	15.2899	23.65	0.24	1.111
823M	40.3808	1.16191	20.45	25.85
819M	40.0755	1.22828	32.34	39.15		2.01275
814M	39.6592	1.05158	24.9504	35.15	0.28
811M	39.4373	0.978414	31.0799			3.09352
808M	37.9662	0.719773	35.851	27.65
804M	37.6609	1.30152	16.45			1.89491
802M	36.7866	1.36891	27.5663	23.3	0.32
799M	36.3258	1.33754	28.1168	29.3		2.26955
795M	35.9817	1.48104	28.2809	21.45
791M	35.8152	1.40339	25.05	20.1		2.06535
788M	35.7181	1.53224	24.34	23.5667	0.1
783M	35.5099	1.51991	27.3	15.45		2.33499
778M	35.2184	1.53499	31.34	25.05
774M	34.9826	1.16661	35.23	25.85		2.37342
770M	34.6773	1.38184	30.22	13.05	0.2
766M	34.2193	1.37341	34.12	23.15		2.37392
762M	33.7614	1.56811	21.67	21.3
760M	33.0113	1.49669	27.09			2.5624
757M	32.8733	1.47181	26	13.35	0.26
752M	32.6791	1.68971	20.03	8.55		1.65559
750M	32.5541	1.9415	32.18	13.15
746M	32.3042	1.67541	26.93	17.45		1.95943
742M	31.9157	1.752	25.13	22.4	0.39
738M	31.6382	1.55439	33.19	22.25		2.53126
734M	31.4855	1.84835	25.1	14.95
730M	31.319	1.64034	22.48	17.05	0.16	1.90934
726M	31.0344	1.70054	29.1	20.05
721M	30.6528	2.01485	20.48	22.55		1.94376
717M	30.3614	1.66574	33.19	31.7	0.11
713M	30.1255	1.53001	31.45	32.1333		2.1177
708M	29.6584	1.63709	23.1	18.45
703M	29.4267	1.63204	27.1			2.10228
699M	29.0985	1.63351	30.45	12	0.41
696M	28.5712	1.92677	33.13	9.1		2.89409
692M	27.9606	1.61039	17.82	9.85
688M	27.7107	1.74911	29.2213	28.45		2.01287
681M	27.2528	1.40941	33.23	29.35	0.49
678M	27.0447	1.89411	22.12	19.5333		2.16357
674M	26.8365	1.80411	20.37	28.1
671M	26.6909	1.9009	33.2965	20.55		2.35025
666M	26.2744	1.82501	22.11
661M	25.9172	1.81615	28.19	13.95	0.25	2.23396
658M	25.6487	2.00731	25.09	19.95
654M	25.2546	1.56671	27.1	26.1		2.49384
651M	24.7966	1.44321	25.1	17.05
647M	24.6023	1.84391	22.56	15.65	0.15	2.29648
643M	24.408	1.7	27.1	29.3667
638M	24.186	1.62369	24.19	17.5		2.06024
634M	23.9778	1.63191	21.23	20.4
630M	23.7696	1.22171	25.21	23.2	0.17	1.83875
626M	23.5059	1.71869	28.82
622M	23.2838	1.25671	24.82	16.4		2.26836
618M	22.6456	1.54969	25.76	27
614M	22.204	2.02721	29.34	31.0667	0.53	2.57791
610M	21.8768	1.60721	28.45	14.7
606M	21.3549	1.10011	30.51	16.7		2.38685
602M	21.0774	0.783226	32.45	18	0.37	2.73934
599M	20.5361	0.722224	35.14	9.65		2.76723
598M	20.0102	1.43811	37.56	15.95		2.51408
597M	19.4746	0.348064	35.1624	10.9	0.22	3.3129
594M	19.0583	0.881714	26.2513	13.4
590M	18.8432	0.953014	22.34	15.85		1.96077
587M	18.7182	1.23284	24.67	15.85	0.33
584M	18.3297	0.821475	27.09	10.25		1.82067
580M	17.7398	1.02893	31.09	14.7
576M	17.275	0.401718	30.87	20.9667	0.32	2.4432
574M	16.3452	0.619367	29.78	31.75
571M	16.2618	0.375917	26.97	23		2.50791
567M	15.9982	0.440894	29.78	24.35	0.38
563M	15.4849	0.351814	23.76	62.5	0.31	3.08971
559M	15.1101	0.222462	32.78	27.65	0.63
554M	14.6674	0.339214	22.56	19.6333		2.37625
550M	14.4357	0.281715	25.45	18.6
546M	13.9744	0.433914	28.23	16.5333	0.48	2.06445
542M	13.6738	0.228414	25.89
537M	13.3338	0.416314	27.89	15.15		2.16964
533BISM	13.0008	0.442618	27.9835	24.35	0.47
529BIS-2M	12.4943	0.218761	26.9			2.43161
525BISM	11.9461	0.336314	32.065	27.15
533M	11.7171	0.311814	33.18	19.8333	0.45	2.62322
529M	11.1273	0.450167	34.12	16.95
525M	10.4334	0.261562	33.89	12.25		2.9465
521M	10.135	0.685314	26.98	19.8	0.32
518M	9.78116	0.658814	24.9	17.55		2.38782
514M	9.50361	0.530068	29.9	26.3
511M	9.36484	0.706814	30.3324	26.5	0.42	2.85276
508M	9.19831	0.667014	25.09	22.7
505M	8.70566	0.621014	23.67	12.5		2.00578
501M	8.25464	0.51362	29.78	17.75	0.17
498M	7.97709	0.547476	32.89	24.15		2.83594
494M	7.73424	0.435395	27.56	21.95
492M	7.19996	0.641017	20.78	15.25	0.13	1.92718
488M	6.85302	0.541121	24.78	20.8
484M	6.53384	0.638171	26.5544	15.95		2.15786
480M	6.29792	0.60017	30.9	23.3	0.3
476M	6.06201	0.860076	30.78	19.35		2.40009
472M	5.7914	0.49379	25.78	17.75	0.27
468M	5.5763	0.513514	30.45	20.3		2.39732
464M	5.39589	0.347502	29.9246	20.45
460M	5.24324	0.636171	22.556	22.45		1.53434
457M	5.04896	0.577421	23.89	20.5	0.14
453M	4.8963	0.744511	20.34			1.74706
450M	4.77141	0.794414	27.56	17.55
447M	4.63263	0.726214	24.89	18.7		1.48018
443M	4.50774	0.894028	15.7876	11.4	0.06
439M	4.39672	0.972578	18.67	19.55		1.34548
433M	4.13901	0.840575	21.9
428M	3.89713	0.924829	15.2	13.85	0.06	1.15896
425M	3.73754	0.557614	32.18
418M	3.25877	0.835327	21.829	16.95		1.06058
412M	3.00897	-0.626785	27.9	32.35
410M	2.91183	-0.0555855	23.01	28.15	0.11	2.08254
404M	2.64816	0.626771	8.73439	16.4
401M	2.50939	0.53352	25.9	37.4	0.13	1.34678

## Sheet: Angles Vocontian Basin
Samples	Cote	δ13Ccarb	% Phyllosilic	Hg ppb	TOC %	FeO %
85	13.7	0.921302		31
96	15.5	0.854153		32.45	0.25	1.99396
104	18.7	0.969175	26.14	35.4
113	20.8	1.00511	25.96	23.35
123	22.4	0.955991	20.32	19.5	0.16	1.40459
135	25.5	1.03327	19.07	13.7
139	26.6	0.766594	34.28	36.55
162	31.1	0.756955	22.19	25.45	0.16	1.49907
172	34.9	0.408084	21.55	21.8
185	37.5	0.678421	24.76	25.75
188	38.7	0.853614	31.08	29.65	0.2	1.45768
214	43.4	0.764331	34.89	24.65
218	46.8	0.429023	23.14	16.35
228	50.1	0.54584	32.19	38.55	0.57
235	51.5	0.337694	32.88	24.65	0.33	1.7996
251	56.7	0.614266	32.16	21.3	0.42
265	59.2	0.723998	30.05	16.15	0.4	1.37669
274	60.7	0.664066	29.46	21.65
279	62	0.705964	26.57	17.6
284	63.7	0.745021	24.68	18.4	0.42	1.62864
291	68.5	0.696583	29.91	21.85
297	71.7	0.651079	22.35	12.65
304	72.8	0.514954	23.14	0.55	0.26	1.50267
310	74.9	0.860931	28.69	14.3	0.38
323	77.6	0.927928		16.7
328	79.9	0.93538		21.35	0.47
03F31	81.5	0.947011	20.19	23.95	0.47
03F30	83.1	1.021	17.69	20.5	0.31	1.61064
03F29	84.9	0.988411	24.23	16.35	0.38
03F28	86.6	0.988282	21.08	13.95
03F27	88.1	0.987783	24.54	18	0.45
03F25	89.6	0.945981	22.04	17.65
03F24	90.8	0.974632	23.61	12.65	0.38	1.45768
03F23	91.7	0.808928	23.11	8.1
03F22	93.2	0.508558	22.36	16.75	0.29	1.56565
03F21	95.1	0.882108	27.28	25.36
03F20	96.7	0.991858	20.15	35.89	0.32	1.68
03F19	98.2	1.08196	22.41	71	0.39	1.65563
03F18	99.5	1.14287	29.1	36.23	0.36	2.01
03F14	102.8	1.34111	22.92	19.48
03F05	107.7	1.3343	23.99	15.4	0.23	2.05154
03F04	108.8	1.67634	28.67	7.6
03F03	109.8	1.81213	25.69	1.1	0.38	2.13253
03F02	111.1	1.65628	23.99	9.35
03F32	112.2	1.87131	21.6	5.2	0.26	1.89858
03F36	115.4		20.84	1.4
03F39	124.1	2.52142	28.45	9.95	0.41	2.27649
03F40	127.2	1.91676	29.83	7.95
03F42	130.8	2.27113	28.24	21.65	0.46	2.53024
03F45	132.8	2.52118	25.65	0.35	0.56
03F47	135.2	2.17434	31.89	10.15	0.27	2.15592
03F50	140.3	2.17019	25.11	15.95	0.36
03F51	143.6	2.08828	25.88	14.25	0.54	2.63641
03F53	145.1	1.88607	27.45	17.2	0.4
03F56	146.5	2.0869	22.56	26.55	0.45	2.18201
03F59	150.5	1.84521	35.26	23.25
03F60	151.7	1.83663	20.04	1.25	0.22	1.61964
03F61	152.3	2.24112	25.1	25.75
03F62	155.1		31.26	19.6	0.33
03F63	157.5	2.10758	24.08	1.05
03F65	159.4	2.40399	36.52	19.25	0.34	2.46545
03F66a	163.7	2.2965	28.56	13.25
03F67	164.4	2.11079	19.56	15.1
03F68	165.2	2.22511	24.37	14.1
03F70	166.2	1.42358	27.56	14.4	0.29	1.49367
03F71	167.9	1.67646	25.33	9.4
03F72	170.2	2.12223	23.02	9.65
03F73	171.7	1.75721	20.36	8.95	0.32
03F74	174.1	2.1866	24.39	20.6	0.42	1.89858
03F75	175.7	2.1964	28.02	19.2
03F76	176.7	2.31578	23.54	10.75	0.3
03F77	178.8	2.29484	27.55	17.45	0.41	1.82659
03F78	180.1	2.22832	26.03	14.4
03F79	182	2.01681	25.33	16.95	0.33
03F81	184.3	2.24555	23.57	10.1
03F82	186.5		23.89	10.2
03F83	187.9	2.23415	27.11	14.3	0.36	2.02455
03F84	189.6	1.97977	28.02	22.1
03F85	197.8	1.85606	23.88	10.95	0.33	1.60164
03F86	199.2	1.92852	22.01	14.35	0.31
03F87	200	1.69433	27.06	14.05
03F88	200.7	1.41083	28.41	9.25	0.27	1.52966
04N26	201.7	1.42301	29.64
04N25	203	1.41051	37.34		0.49
04N24	204.4	1.42368	29.14
04N22	209.7	1.84255	28.09		0.35	1.98316
04N20	213.7	1.50118
04N19	214.6	1.78077
04N18	215.9	1.41703			0.39	1.778
04N17	216.8	1.44869			0.38
04N14	220.9	1.56633
03F102	223.9	1.64794	30.28	17.75	0.47	1.71862
03F101	225.7	1.63575	31.53	20.2
03F100	228	1.44042	41.72	16.15
03F99	231.5	1.66734	39.6	18.35	0.49	2.47895
03F98	233.2	1.69898	44.23	16.1	0.46
03F97	234.9	1.49209	19.41	25.55
03F96	237.1	1.35609	29.05	39.0667	0.47	1.98856
03F95	239.5	1.65266	28.82	24.2
03F94	241.4	1.52329	28.33	23.7
03F93	243.1	1.73494	32.54	32.25	0.55	2.13702
03F92	245.1	1.34343	21.56	31.5
03F91	246.9	1.38636	29.01	33.65	0.33
03F90	248.9	1.4939	28.15	41.9	0.55	1.67363

## Sheet: Wawal Polish Basin
Samples	Cote	δ13Ccarb	δ13Clent	% Phyllosilic	Hg ppb	TOC %	Fe2O3 %
PIG 1.12	0.92			21.9	15.5		1.83
PIG 1.13	1.02				10.9	0.15
PIG 1.14	1.11	1.4		24.78	8.8		1.2
PIG 1.15	1.21				12.1
PIG 1.16	1.31			23.77	14.8	0.28	1.87
PIG 1.17	1.41				12.4
PIG 1.18	1.51			17.45	17.45		1.94
PIG 1.19	1.61				9.75	0.24
PIG 1.20	1.71	1.2		27.03	7.4		3.86
PIG 1.21	1.81				24.05
PIG 1.22	1.91			37.9	24.6	0.38	6.98
PIG 1.23	2	-1.7			23.35
PIG 1.24	2.11			22.9	15.05		25.51
PIG 1.25	2.21		-1		17.2
PIG 1.26	2.31	-2.2		22.74			26.34
PIG 1.27	2.41				16.45
PIG 1.28	2.51			29.89	29.85		26
PIG 1.29	2.61	0.6			22.35	1.24
PIG 1.30	2.71			25.89	29.6		6.9
PIG 1.31	2.81				37.65
PIG 1.32	2.91			30.88	24.95	0.73	24.27
PIG 1.33	3.01		-0.6		19.4
PIG 1.34	3.11			30.67	23.55		17.06
PIG 1.35	3.21		-0.9		15.9	0.38
PIG 1.36	3.31			22.21	14.8		28.73
PIG 1.37	3.41				9.9
PIG 1.38	3.51	-2.5		36.05	28.65	0.35	26.82
PIG 1.39	3.61		-0.5		31.95
PIG 1.40	3.71			42.59	28.65		5.48
PIG 1.41	3.81	1.1	-0.1		23.9	0.39
PIG 1.42	3.91			23.45	17.75		2.98
PIG 1.43	4.01		-0.8		23.5
PIG 1.44	4.11			47.63	37.5	0.84	5.08
PIG 1.45	4.21		0.3		33.95	0.36
PIG 1.46	4.3			47.23	33.8		4.85
PIG 1.47	4.4		-0.7		32.2
PIG 1.48	4.5			35.45	33.75	0.52	4.54
PIG 1.49	4.6		-0.2	37.23	54.7	0.52	4.25
PIG 1.50	4.7	-2.8		39.28	31.35		3.94
PIG 1.51	4.8		0		37	0.53
PIG 1.52	4.9			39.23	33.1		4.21
PIG 1.53	5	1.5	-0.4		32.8
PIG 1.54	5.1			41.45	23.4	0.1	3.55
PIG 1.55	5.2		-1		22.7
PIG 1.56	5.3	1.2		40.39			3.7
PIG 1.57	5.4		-0.8		34.1	0.28
PIG 1.58	5.5			40.66	27.8		3.58
PIG 1.59	5.6	1.5	-0.6		27.3	0.7
PIG 1.60	5.7			42.47	20.65		3.59
PIG 1.61	5.8	1.5			29.1	0.31
PIG 1.62	5.9			41.67	25.95		3.85
PIG 1.63	6		0.1		30.5	0.47
PIG 1.64	6.1	1.4		45.91	28.35		4.03
PIG 1.65	6.2		0.6		34.55
PIG 1.66	6.3			36.73	69.9	0.68	4.66
PIG 1.67	6.4	1.4	0.4		29
PIG 1.68	6.5			38	27.9		3.66
PIG 1.69	6.6		0.1		27.1	0.22
PIG 1.70	6.7	1.9		40.29	21.4	0.4	3.32
PIG 1.71	6.8				26.4
PIG 1.72	6.9			45.11	24.2		3.61
PIG 1.73	7	1.9	0.5		26.2	0.32
PIG 1.74	7.1			46.09	30.2		4
PIG 1.75	7.2	2.1	0.5		31.65
PIG 1.76	7.3			40.76	25.5		4
PIG 1.77	7.4		1.1		27.7
PIG 1.78	7.5	2		44.78	36.3	0.4	4.12
PIG 1.79	7.6		1.2		35.8
PIG 1.80	7.7			46.12	27		4.05
PIG 1.81	7.8	1.9			29.5	0.22
PIG 1.82	7.9			43.97	22.6		4.68
PIG 1.83	8		0.8		24.85
PIG 1.84	8.1	0.7		41.42	22.3	0.02	6.42
PIG 1.85	8.2		1		23.9
PIG 1.86	8.3			49.04	23.9		5.24
PIG 1.87	8.4	1	0.8		24.35	0.14
PIG 1.88	8.5			37.56	25.15		4.1
PIG 1.89	8.6				28.55
PIG 1.90	8.7				25.3	0.21	4.09
PIG 1.91	8.8				27.1
PIG 1.92	8.9	1.9		32.41	24.45		3.77
PIG 1.93	9
PIG 1.94	9.1				22.15	0.06	3.69
PIG 1.95	9.2	1.9		44.21	28.65
PIG 1.96	9.3				25.7		3.87
PIG 1.97	9.4			45.09	24.95	0.06
PIG 1.98	9.5	1.4			28.85		4.06
PIG 1.99	9.6			47.73	26.5
PIG 1.100	9.7				24.8	0.13	3.92
PIG 1.101	9.8	0.8		48.35	24.65
PIG 1.102	9.9				31.05		3.91
PIG 1.103	10		0.5	50.9	25.75	0.1
PIG 1.104	10.1	0.7			23.35		4.09
PIG 1.105	10.2			44.76	31.55
PIG 1.106	10.3				29.5	0.08	4.08
PIG 1.107	10.4	0.8		43.67	26.6
PIG 1.108	10.5				23.8		4.09
PIG 1.109	10.6			52.76	26.55	0.23
PIG 1.110	10.7	1.4			29.65		4.31
PIG 1.111	10.8			43.12	29.05
PIG 1.112	10.9				26.15	0.22	3.91
PIG 1.113	11	1.6		39.89	25.45
PIG 1.114	11.1				25.75		4.2
PIG 1.115	11.2				25.8
PIG 1.116	11.3	1.3			22.3		4.23
PIG 1.117	11.4			42.78	26.85
PIG 1.118	11.5				21.9	0.04	3.87
PIG 1.119	11.6	2.8	1.1	30.03	15.85
PIG 1.120	11.7				11.1		3.45
PIG 1.121	11.8		1.1	41.87	11.9	0.09
PIG 1.122	11.9	2.4			11.7		3.87
PIG 1.123	12		0.9	37.4	12.2
PIG 1.124	12.1				13	0.03	6.56
PIG 1.125	12.12	2.8	1	30.51	11.4
PIG 1.126	12.18				10.8	0.04	2.96
PIG 1.127	12.24		0.5	29.78	13.35
PIG 1.128	12.3	1.4			11.9		3.47
PIG 1.129	12.36			24.9	11.75	0.04
PIG 1.130	12.42				8.8		3.58
PIG 1.131	12.48	2.8		35.1	11.2
PIG 1.132	12.5				12.1	0.07	3.52
PIG 1.133	12.6		1.3	38.67	14.1
PIG 1.134	12.7	2.2			13.5		4.39
PIG 1.135	12.8		-0.9	34.12	13.5	0.07
PIG 1.136	12.9			28.07	7.25		6.33
PIG 1.137	13	-2			16.55
PIG 1.138	13.1				12.15	0.02	7.44
PIG 1.139	13.2				7.15
PIG 1.140	13.3	2.3			10.3		4.98
PIG 1.141	13.4
PIG 1.142	13.5			52.23	10.6	0.04	5.3
PIG 1.143	13.6	1.7
PIG 1.144	13.7			46.1	11		6.59
PIG 1.145	13.8		1.1		10.6	0.4
PIG 1.146	13.9	1.8		29.03	10.45		6.57
PIG 1.147	14		-1.1		9.05
PIG 1.148	14.1			28.83			5.33
PIG 1.149	14.2	2.7	0.6		10.45
PIG 1.150	14.3	1.8			12.15	0.16	5.24
PIG 1.151	14.4		0.8	27.04	13
PIG 1.152	14.5	2.7			13.25		5.59
PIG 1.153	14.6		0.1	39.77	14	0.94
PIG 1.154	14.7				15.35		4.24
PIG 1.155	14.8	2.6	0.3	28.56	20.55
PIG 1.156	14.9				18.2	0.63	4.33
PIG 1.157	15		-0.2	27.44	20.35
PIG 1.158	15.1	2.6			18.6		4.56
PIG 1.159	15.2			23.44	20.65
PIG 1.160	15.3		-0.9		19.35		5.13
PIG 1.161	15.4			33.02	18.25
PIG 1.162	15.5				19.95		4.95
PIG 1.163	15.6	2.7	0.4	37.6	16.75
PIG 1.164	15.7	2.6			13.65		5.39
PIG 1.165	15.8		1		12.45	1.31
PIG 1.166	15.9				12.2		6.63
PIG 1.167	16	2.1	-0.1	28.33	11.35
PIG 1.168	16.1				9.95	0.57	7.12
PIG 1.169	16.2		0	37.13	11.6
PIG 1.170	16.3	2.5			14.95		7.12
PIG 1.171	16.4		-1.3	26.04	8.9	0.16
PIG 1.172	16.5	-3.2		11.56	7		9.97
PIG 1.173	16.6		-2.4		7.15	0.42
PIG 1.174	16.7			30.26	7.9		11.4
PIG 1.175	16.8	1			8.9
PIG 1.176	16.9				10.2	0.51	15.17
PIG 1.177	17	-5		31.45	14
PIG 1.178	17.1	2.4			14.1		13.07
PIG 1.179	17.2			22.45	8.05	0.41
PIG 1.180	17.3	-4.7			6.9		39.27
PIG 1.181	17.4			37.9	10.3
PIG 1.182	17.5				12.15	1.06	13.69
PIG 1.183	17.6	-4.7		47.65	14.1
PIG 1.184	17.7				15.2		11.22
PIG 1.185	17.8			49.88	16.35	1.24
PIG 1.186	17.9				20.95		9.63
PIG 1.187	18				15.3
PIG 1.188	18.1			26.09	31.25	1.44	22.9

## Sheet: Breggia Lombardian Basin
Samples	Cote	δ13Ccarb	% Phyllosilic	Hg ppb	TOC %	Fe ppm
BgV 1	0.15	1.43	6.51	11.7		2302.53
BgV 2	0.63			3.4		1986.3
BgV 3	1		4.17	8.1	0.01	2062.84
BgV 4	1.5	1.45		4.8		1902.65
BgV 5	2		7.36	6		1849.87
BgV 6	2.5			3.75		1576.45
BgV 7	3			4.2		1489.68
BgV 8	3.5		4.79	3.45	0.04	1489.37
BgV 9	4.1			17		2973.53
BgV 10	4.53	1.48		2.9		2644.1
BgV 11	5.08		5.13	5.6	0.05	2319.89
BgV 12	5.65			10.1		2310.65
BgV 13	5.98	1.34		3.3		1998.44
BgV 14	6.5		0	3.7		1695.1
BgV 15	6.93			5.1		2113.61
BgV 16	7.5		4.89	6.35		2305.62
BgV 17	7.95		1.46	5.8		2251.87
BgV 18	9.2		7.04	6.7	0.05	2837.81
BgV 19	9.75			15	0.03	3684.81
BgV 20	10.25		4.55	12.55		3601.18
BgV 21	10.75		5.6	17.15	0.05	3345.72
BgV 22	11			11.35	0.03	1990.31
BgV 23	11.3		9.27	9.9		3294.53
BgV 24	11.4			17.35	0.04	4133.03
BgV 25	11.5	1.53	5.71	12.3		2740.46
BgV 26	11.68			17.15	0.03	2152.35
BgV 27	11.9		3.06	7.4		2743.41
BgV 28	12.15	1.72		13.5	0.05	4232.61
BgV 29	12.5		3.94	9.6		3187.41
BgV 30	12.9			11.55	0.02	2277.54
BgV 31	13.05	1.88	8.92	7.35	0.03	2842.16
BgV 32	13.25			8.8		3147.86
BgV 33	13.5		4.66	13.7	0.02	2996.14
BgV 34	13.65	2.11	3.89	8.15		2829.48
BgV 35	14		6.06	7.3	0.03	2923.59
BgV 36	14.5			2.85		2521.16
BgV 37	15	2.2		4.65		2897
BgV 38	15.5		1.02	4.2	0.01	2710.79
BgV 39	16			5.5		2506.83
BgV 40	16.45		3.65	6.4	0.03	2676.88
BgV 41	16.95			3		1745.76
BgV 43	17.55	2.67		10.45	0.03	3330.86
BgV 44	18			5.95		2921.43
BgV 45	18.5		1.39	5.65	0.05	3944.52
BgV 46	19.1	2.67		13.3	0.04	3452.01
BgV 47	19.55		1.54	7.25	0.03	3547.55
BgV 48	21.13		4.26	5.85		3781.49
BgV 49	21.55		6.82	11.65		3843.54
BgV 50	21.93		3.95	8.3	0.01	4491.07
BgV 51	26.1		4.83	5.1		1507.22
BgV 52	26.5	2.65		6.2		1308.44
BgV 53	26.95		3.15	7.05		1711.85
BgV 54	27.48			7.9		1755.51
BgV 55	27.98		5.15	4.7	0.02	1851.46
BgV 56	28.35			12.4		3203.37
BgV 57	28.88		4.86	3.45		2610.19
BgV 58	29.38		3.6	6.8		2902.21
BgV 59	29.85			3.9		2699.45
BgV 60	30.2	2.37	2.75	4.6	0.02	2513.03
